# Supplementary material for: The role of obesity in physiological stress, balance, and proprioception during repetitive manual material handling tasks
Source: PLoS One. 2025 May 29;20(5):e0324996. doi: 10.1371/journal.pone.0324996 (PMC12121826; doi:10.1371/journal.pone.0324996)
Supplement: S1 Table — Individual data points for metabolic data (EER and HR) and balance and proprioception tests. Participants are categorized by BMI classification. (XLSX) [file pone.0324996.s002.xlsx]

## Sheet: Sheet1
Participant Information		CARRY						PUSH/PULL
		Metabolic Data		Balance and Proprioception Tests				Metabolic Data		Balance and Proprioception Tests
Subject Number	BMI classification	EER (kcal/min)	HR (bpm)	Sharpened Romberg (s)	Sit-To-Stand (#)	Functional Reach (in)	Knee Proprioception (degrees)	EER (kcal/min)	HR (bpm)	Sharpened Romberg (s)	Sit-To-Stand (#)	Functional Reach (in)	Knee Proprioception (degrees)
SM01	OBESE	5.6396	112.34	-0.61	2	-1	3.12	8.7421	147.49	-16.7	-2	-2	7.69
SF01	OBESE	4.15717	127.51	-9.2	-2	-3.5	5.52	7.29654	117.85	-17.56	-1	-1.5	9.56
SM02	OVERWEIGHT	4.96498	111.65	-12	10	-4	4.65	8.22305	117.85	-50	2	-1.6	3.4
SF02	OVERWEIGHT	4.34327	144.9	-5.3	1	-2	0.38	6.07017	147.49	-52.39	2	-3	1.54
SF03	NORMAL	2.9767	100.96	0	-7	2	1.9	6.44665	147.49	-10.65	-6	3	4.3
SF04	NORMAL	2.41	107.39	0	0	0	2.83	4.68	152.83	-6.43	1	0.5	2
SF05	OVERWEIGHT	4.2	112	-5.16	-2	-1	5.5	6.68	142.8	-48.42	-1	-0.5	9.14
SF06	NORMAL	2.54	111.42	0	3	-1.5	0.46	4.42	131.96	0	1	-3	3.32
SM03	NORMAL	3.4	111.42	0	-1	-0.5	3.9	2.92	131.96	0	-1	0	4
SM04	OVERWEIGHT	4.44	112.76	5.15	-1	0.75	4.42	4.4	139.61	-15.28	0	-2	0.16
SM05	NORMAL	3.56	118.49	17.11	1	0	2.45	6.74	136.02	2.14	1	-0.5	6.3
SF07	OVERWEIGHT	4.6	126.73	-19	0	0	5.74	4.73	166.98	-20.77	-2	0	4.1
SM06	OVERWEIGHT	4.54	115.73	-3.35	-2	-1.5	6.93	6.9	138.9	-25.68	0	-2.5	4.67
SM07	NORMAL	3.96	116.78	0	2	-0.5	7.23	6.04	135.68	-43.73	1	1.75	7.46
SM08	NORMAL	3.33	93.83	-3.69	-1	-0.25	0.69	5.06	112.24	-29.66	-1	-0.75	4.48
SM09	NORMAL	3.47	96.2	0	2	1.5	1.6	6.81	114.54	0	-1	0.5	2.8
SF08	NORMAL	3.15	121.83	0	2	-3	1.85	6.71	163.07	0	0	-2.5	2.19
SF09	OBESE	3.95	143	-7.17	-2	-0.8	6.28	5.69	158.8	-8.5	-2	-1	4.37
SF10	OVERWEIGHT	3.73	146.78	-5.72	2	1.3	3.5	5.62	158.85	-14.74	4	1.3	4.5
SM10	OBESE	4.6	127.51	-0.18	2	-3.5	5.7	6.98	150.37	-7.49	3	-4	9.5
SM11	OVERWEIGHT	6.02	123.61	1.38	0	1.8	2.93	9.93	152.9	2.46	1	1.8	3.52
SF11	OBESE	4.23	127.51	-2.66	0	-0.2	1.1	5.78	120.17	-20.17	0	-0.3	10.31
SF12	OVERWEIGHT	3.94	110.46	7.17	-2	1.3	1.48	6.13	126.95	0.2	-1	1.5	2.27
SF13	OBESE	3.7	127.51	-8.94	0	-1.5	6.33	5.53	146	-9.14	1	-3.5	4.48
SM12	OVERWEIGHT	4.3	111.65	-17.16	0	0	3	6.46	139.61	-8.29	1	0	2.5
SF14	NORMAL	3.73	135.88	0	2	0	0.3	5.48	93.83	0	2	0.2	4.5
SM13	OBESE	5.94	107.66	-3.68	0	-4	4.99	7.7	140.45	-7.53	-2	-2	7.89
SM14	OBESE	11.34	154.39	-15.03	-2	-1	5.07	9.32	153.2	-13.08	2	-1.2	11.9
SF15	OBESE	4.91	134.02	-35.38	1	1	4.84	8.49	159.2	-51.31	1	0	8.26
SM15	OBESE	6.57	113.66	-9.34	2	2.6	6.5	11.37	139.76	-23.97	2	3.5	8.98
SM = Male Suject
SF = Female Subject
